# Supplementary material for: Variation of fruit phenotypic traits of Cinnamomum camphora from 11 provenances in China
Source: PLoS One. 2026 May 20;21(5):e0319877. doi: 10.1371/journal.pone.0319877 (PMC13189353; doi:10.1371/journal.pone.0319877)
Supplement: S1 File — (XLSX) [file pone.0319877.s001.xlsx]

## Sheet: Sheet1
Nanchang
FTW		FV		FSD		FHD		FVD		PT		FSD/FHD		FSD/FVD		FHD/FVD		FTW/FVD
562.44	average	550	average	9.90733	average	8.819	standard deviation	9.43267	standard deviation	1.101	standard deviation	1.12341	standard deviation	1.05032	standard deviation	0.934942	standard deviation	1.02263	standard deviation
545.889	488.65	533.333	468.73	9.51767	9.0701	8.75567	0.821125	9.32467	0.845722	1.255	0.278183	1.08703	0.0345975	1.0207	0.0127697	0.938979	0.0277281	1.02354	0.0355078
512.444	standard deviation	488.889	standard deviation	8.83167	standard deviation	8.26467	average	8.60433	average	1.28	average	1.06861	average	1.02642	average	0.960524	average	1.04818	average
522.889	89.2268	497.778	92.2232	8.96967	0.919791	7.65567	8.20124	8.73167	8.76	1.123	0.982429	1.17164	1.10616	1.02726	1.035	0.87677	0.936357	1.05045	1.04633
295.889	coefficient of variation	272.222	coefficient of variation	7.17767	coefficient of variation	6.62	coefficient of variation	6.99133	coefficient of variation	0.605	coefficient of variation	1.08424	coefficient of variation	1.02665	coefficient of variation	0.946887	coefficient of variation	1.08694	coefficient of variation
482	0.182599	483.333	0.196751	9.74167	0.101409	8.92733	0.100122	9.35333	0.0965436	0.864	0.283159	1.09122	0.0312771	1.04152	0.0123379	0.954455	0.0296127	0.997241	0.0339354
499	SE	455.556	SE	9.345	SE	8.36633	SE	8.882	SE	0.649	SE	1.11698	SE	1.05213	SE	0.941943	SE	1.09537	SE
	33.7246		34.8571		0.347648		0.310356		0.319653		0.105143		0.0130766		0.00482651		0.0104802		0.0134207
Yingtan
FTW		FV		FSD		FHD		FVD		PT		FSD/FHD		FSD/FVD		FHD/FVD		FTW/FVD
431.778	standard deviation	411.111	standard deviation	8.47967	standard deviation	7.634	standard deviation	8.07233	standard deviation	1.021	standard deviation	1.11078	standard deviation	1.05046	standard deviation	0.945699	standard deviation	1.05027	standard deviation
460.889	57.6153	433.333	52.5091	9.086	0.376664	8.31833	0.396454	8.393	0.418025	1.083	0.0670622	1.09229	0.00924611	1.08257	0.0264147	0.991104	0.0297766	1.06359	0.00731562
542.889	average	511.111	average	9.17	average	8.323	average	8.90133	average	0.949	average	1.10177	average	1.03018	average	0.935028	average	1.06217	average
	478.519		451.852		8.91189		8.09178		8.45556		1.01767		1.10161		1.0544		0.957277		1.05868
	coefficient of variation		coefficient of variation		coefficient of variation		coefficient of variation		coefficient of variation		coefficient of variation		coefficient of variation		coefficient of variation		coefficient of variation		coefficient of variation
	0.120403		0.116209		0.0422654		0.0489947		0.0494379		0.065898		0.00839328		0.0250518		0.0311055		0.00691015
	SE		SE		SE		SE		SE		SE		SE		SE		SE		SE
	33.2642		30.3161		0.217467		0.228893		0.241347		0.0387184		0.00533825		0.0152506		0.0171915		0.00422367
Shangrao
FTW		FV		FSD		FHD		FVD		PT		FSD/FHD		FSD/FVD		FHD/FVD		FTW/FVD
423	standard deviation	400	standard deviation	8.407	standard deviation	7.69828	standard deviation	8.69333	standard deviation	1.251	standard deviation	1.09206	standard deviation	0.967063	standard deviation	0.885538	standard deviation	1.0575	standard deviation
598.556	68.7855	577.778	66.0764	9.48033	0.609212	8.721	0.511674	9.08767	0.517054	1.288	0.209634	1.08707	0.0268652	1.04321	0.0416572	0.959652	0.0313831	1.03596	0.0221912
517.667	average	500	average	8.802	average	7.93567	average	8.26367	average	0.966	average	1.10917	average	1.06514	average	0.960308	average	1.03533	average
602.667	514.204	563.333	490.852	9.91033	9.33355	9.08467	8.62549	9.307	9.1511	1.207	1.267	1.09089	1.08196	1.06483	1.02008	0.976111	0.942812	1.06982	1.04794
525.889	coefficient of variation	505.556	coefficient of variation	9.547	coefficient of variation	8.96067	coefficient of variation	9.03033	coefficient of variation	1.3	coefficient of variation	1.06543	coefficient of variation	1.05721	coefficient of variation	0.992285	coefficient of variation	1.04022	coefficient of variation
517.444	0.133771	504.444	0.134616	9.42167	0.0652711	8.50667	0.0593212	9.29967	0.0565019	1.342	0.165458	1.10756	0.02483	1.01312	0.0408374	0.914728	0.0332867	1.02577	0.0211761
548.444	SE	518.889	SE	9.439	SE	9.085	SE	9.30833	SE	1.108	SE	1.03897	SE	1.01404	SE	0.976007	SE	1.05696	SE
581.333	12.5585	561.111	12.0638	9.501	0.111226	9.133	0.0934185	9.613	0.0944008	1.541	0.0382738	1.04029	0.0049049	0.988349	0.00760553	0.950068	0.00572974	1.03604	0.00405154
550		528.889		9.577		8.92843		9.76172		1.413		1.07264		0.981077		0.914637		1.03992
418.444		407.778		8.97033		8.44787		9.46233		1.306		1.06185		0.948004		0.892789		1.02616
440.222		427.778		8.63167		7.99533		8.56		0.563		1.07959		1.00837		0.934034		1.02909
618.333		600		10.1357		9.22767		9.67833		1.119		1.0984		1.04725		0.953436		1.03056
547		507.778		9.70267		8.83833		9.21167		1.302		1.09779		1.0533		0.959472		1.07724
619		594.444		9.91033		9.103		10.0907		1.222		1.08869		0.982129		0.902121		1.04131
569.222		533.333		9.84233		8.78467		9.00667		1.299		1.1204		1.09278		0.975352		1.06729
569.222		533.333		9.84233		8.78467		8.97333		1.299		1.1204		1.09684		0.978975		1.06729
569.222		533.333		10.5093		9.19333		9.791		1.27		1.14315		1.07337		0.938958		1.06729
476.111		444.444		8.98567		8.149		8.94867		1.077		1.10267		1.00413		0.910638		1.07125
545.111		500		9.52		9.00933		9.41433		1.235		1.05668		1.01122		0.95698		1.09022
462.889		422.222		9.6031		8.62586		9.18276		1.599		1.11329		1.04578		0.939354		1.09632
464		433.333		9.28933		8.621		9.58767		1.517		1.07752		0.968884		0.899176		1.07077
523.667		511.111		10.0253		9.31167		9.75533		1.657		1.07664		1.02768		0.954521		1.02457
443.556		422.222		9.15		8.58167		9.52433		1.481		1.06623		0.960697		0.901025		1.05053
599.889		588.889		9.92667		9.022		9.33733		1.335		1.10027		1.06312		0.966229		1.01868
423.222		400		7.64296		7.17333		7.84519		1.235		1.06547		0.974223		0.914361		1.05806
511.556		494.444		8.78481		8.09767		8.59126		1.285		1.08287		1.01867		0.940295		1.03837
402.222		388.889		8.92767		8.51733		8.40567		1.02		1.04818		1.0621		1.01328		1.03429
382.778		377.778		8.435		7.918		8.39533		1.072		1.06529		1.00472		0.943143		1.01324
468.667		444.444		8.83767		8.59733		9.11567		1.342		1.02795		0.969503		0.943138		1.0545
506.778		500		9.24833		8.71233		9.29067		1.35889		1.06152		0.995443		0.937751		1.01356
Fuzhou
FTW		FV		FSD		FHD		FVD		PT		FSD/FHD		FSD/FVD		FHD/FVD		FTW/FVD
533.778	91.4329	488.889	81.0934	8.49967	0.565081	8.14033	0.509103	8.60103	0.705272	0.65	0.218649	1.04414	0.0314526	0.988214	0.0680311	0.946437	0.0571136	1.09182	0.0371276
403.556	average	411.111	average	8.63621	average	8.375	average	8.38667	average	0.649	average	1.03119	average	1.02975	average	0.998609	average	0.981622	average
731.333	552.793	700	534.815	9.86833	9.2567	8.84067	8.48723	9.79267	8.78033	1.014	0.9854	1.11624	1.09104	1.00773	1.05766	0.902784	0.969532	1.04476	1.03218
562	coefficient of variation	544.444	coefficient of variation	9.02533	coefficient of variation	8.226	coefficient of variation	7.81133	coefficient of variation	0.918	coefficient of variation	1.09717	coefficient of variation	1.15542	coefficient of variation	1.05309	coefficient of variation	1.03224	coefficient of variation
468.111	0.165402	466.667	0.151629	9.16867	0.0610456	8.71133	0.0599846	8.97467	0.080324	1.293	0.221889	1.0525	0.028828	1.02162	0.0643221	0.970658	0.0589084	1.0031	0.03597
630.111	SE	600	SE	9.23172	SE	8.66276	SE	8.7169	SE	1.264	SE	1.06568	SE	1.05906	SE	0.993789	SE	1.05019	SE
446.556	22.8582	433.333	20.2733	8.94138	0.14127	7.94138	0.127276	8.46862	0.176318	1.307	0.0546623	1.12592	0.00786315	1.05582	0.0170078	0.937742	0.0142784	1.03051	0.00928189
578.222		566.667		9.0396		8.068		9.6264		1.227		1.12043		0.939043		0.838112		1.02039
550.222		544.444		9.73379		8.87379		9.19034		0.85		1.09691		1.05913		0.965556		1.01061
535.444		544.444		9.68828		8.922		9.44867		0.971		1.08589		1.02536		0.94426		0.983469
601.222		566.667		9.59083		8.51		8.16		0.93		1.12701		1.17535		1.04289		1.06098
516.667		533.333		9.69207		9.06103		9.77172		1.097		1.06964		0.991848		0.927271		0.96875
667.889		622.222		10.4083		9.44767		9.06367		1.007		1.10168		1.14836		1.04237		1.07339
631.889		588.889		8.96625		8.00042		8.12		0.837		1.12072		1.10422		0.985273		1.07302
434.889		411.111		8.36		7.528		7.57233		0.767		1.11052		1.10402		0.994145		1.05784
Jiujiang
FTW		FV		FSD		FHD		FVD		PT		FSD/FHD		FSD/FVD		FHD/FVD		FTW/FVD
337.333	68.888	333.333	56.3234	8.75233	0.360823	8.239	0.30854	8.75667	0.298848	1.189	0.371177	1.06231	0.0182262	0.999505	0.04139	0.940883	0.0363986	1.012	0.0445088
389.833	average	383.333	average	8.60767	average	8.19033	average	8.91267	average	1.196	average	1.05095	average	0.965779	average	0.918954	average	1.01696	average
521.667	454.938	500	438.194	9.37276	9.20264	8.78655	8.61277	9.25	8.99208	1.221	0.892875	1.06672	1.0685	1.01327	1.02399	0.949897	0.958393	1.04333	1.03575
457	coefficient of variation	433.333	coefficient of variation	9.22967	coefficient of variation	8.49567	coefficient of variation	8.68467	coefficient of variation	1.138	coefficient of variation	1.0864	coefficient of variation	1.06275	coefficient of variation	0.978238	coefficient of variation	1.05462	coefficient of variation
438.222	0.151423	400	0.128535	8.90793	0.0392087	8.56345	0.0358235	8.72034	0.0332346	1.266	0.41571	1.04023	0.0170578	1.02151	0.0404204	0.982008	0.0379787	1.09556	0.0429724
385.333	SE	400	SE	9.27667	SE	8.748	SE	8.40733	SE	1.842	SE	1.06043	SE	1.1034	SE	1.04052	SE	0.963333	SE
352.5	17.222	383.333	14.0808	8.95433	0.0902058	8.442	0.077135	8.97	0.074712	0.675	0.0927942	1.06069	0.00455655	0.998253	0.0103475	0.941137	0.00909964	0.919565	0.0111272
413.667		411.111		9.015		8.51067		8.821		0.605		1.05926		1.02199		0.964819		1.00622
587.333		555.556		10.0083		9.49033		9.566		0.611		1.05458		1.04624		0.99209		1.0572
453.556		433.333		9.28		8.61933		9.16567		0.674		1.07665		1.01247		0.940393		1.04667
455.889		433.333		9.239		8.511		9.23633		0.658		1.08554		1.00029		0.92147		1.05205
486.778		466.667		9.26533		8.41133		9.32133		0.477		1.10153		0.993992		0.902374		1.0431
495.111		455.556		9.10167		8.68467		9.32267		0.627		1.04802		0.976294		0.931565		1.08683
512.111		488.889		9.44517		8.63433		8.81567		0.764		1.09391		1.07141		0.979431		1.0475
449		422.222		8.96		8.46767		8.989		0.608		1.05814		0.996774		0.942003		1.06342
543.667		511.111		9.82633		9.01		8.934		0.735		1.0906		1.09988		1.00851		1.0637
Yichun
FTW		FV		FSD		FHD		FVD		PT		FSD/FHD		FSD/FVD		FHD/FVD		FTW/FVD
366.667	99.9571	400	100.997	8.92233	0.702283	8.52967	0.674071	8.959	0.658283	0.904	0.284036	1.04604	0.027013	0.995907	0.0468422	0.952078	0.0403935	0.916667	0.0416706
606.778	average	591.111	average	10.0447	average	9.36967	average	9.71233	average	1.057	average	1.07204	average	1.03422	average	0.964718	average	1.0265	average
675.667	570.004	672.222	546.708	10.1333	9.66455	9.192	8.81015	9.54567	8.9146	1.648	1.12696	1.10241	1.09764	1.06156	1.08534	0.96295	0.988981	1.00512	1.04483
470.222	coefficient of variation	438.889	coefficient of variation	9.108	coefficient of variation	8.33333	coefficient of variation	8.82433	coefficient of variation	1.325	coefficient of variation	1.09296	coefficient of variation	1.03215	coefficient of variation	0.944358	coefficient of variation	1.07139	coefficient of variation
564.778	0.175362	531.111	0.184736	9.27357	0.0726659	8.56679	0.0765108	9.12429	0.0738432	0.925	0.252037	1.0825	0.02461	1.01636	0.043159	0.938899	0.0408436	1.06339	0.0398825
495.667	SE	463.333	SE	9.19167	SE	8.11367	SE	7.88	SE	0.612	SE	1.13286	SE	1.16646	SE	1.02965	SE	1.06978	SE
389.333	18.8901	344.444	19.0866	8.21087	0.132719	7.455	0.127387	7.12875	0.124404	0.557	0.0536778	1.10139	0.00510497	1.1518	0.00885234	1.04577	0.00763366	1.13032	0.007875
685.778		635.556		9.48565		8.88652		8.8987		1.051		1.06742		1.06596		0.998632		1.07902
495.778		463.333		10.505		9.758		9.76267		1.36		1.07655		1.07604		0.999522		1.07002
686.667		664.444		10.517		9.73133		9.75567		1.145		1.08074		1.07804		0.997506		1.03344
704.333		675.556		10.8713		9.38467		9.83633		1.042		1.15841		1.10522		0.954082		1.0426
517.889		480		9.28467		8.61533		8.79767		1.195		1.07769		1.05536		0.979275		1.07894
518.444		488.889		8.872		7.546		8.189		0.704		1.17572		1.0834		0.92148		1.06045
536.556		500		8.98087		8.03435		7.96478		1.226		1.11781		1.12757		1.00873		1.07311
656.889		633.333		9.87586		8.90345		9.05414		1.295		1.10922		1.09076		0.983357		1.03719
658		666.667		10.619		9.73586		9.37552		1.627		1.09071		1.13263		1.03843		0.987
561.667		533.333		9.40393		8.56107		9.23214		0.997		1.09845		1.01861		0.927311		1.05313
469.667		466.667		9.155		8.31633		8.57933		0.906		1.10085		1.0671		0.969345		1.00643
559.556		533.333		9.92367		8.98733		9.59267		1.412		1.10418		1.03451		0.936896		1.04917
521.778		463.333		9.532		8.89667		8.624		1.177		1.07141		1.10529		1.03162		1.12614
484.111		464.444		8.96		8.08556		8.17407		0.661		1.10815		1.09615		0.989171		1.04234
631.222		601.111		9.59267		8.75267		8.77533		1.399		1.09597		1.09314		0.997417		1.05009
810.333		794.444		11.3114		10.3367		9.65857		1.338		1.0943		1.17113		1.07021		1.02
628.667		611.111		10.199		9.27133		8.906		1.348		1.10006		1.14518		1.04102		1.02873
551.111		544.444		9.854		9.03		8.678		1.276		1.09125		1.13552		1.04056		1.01224
562.556		544.444		9.454		8.80133		8.734		1.066		1.07416		1.08244		1.00771		1.03327
580		555.556		9.66133		8.67933		8.93133		1.175		1.11314		1.08173		0.971785		1.044
Jindezhen
FTW		FV		FSD		FHD		FVD		PT		FSD/FHD		FSD/FVD		FHD/FVD		FTW/FVD
496.444	58.4705	466.667	56.9662	9.57167	0.575082	8.652	0.353974	9.37333	0.655542	1.367	0.110062	1.1063	0.0346404	1.02116	0.0809019	0.923044	0.0650724	1.06381	0.0610211
398.333	average	422.222	average	9.14033	average	8.38133	average	8.373	average	1.208	average	1.09056	average	1.09164	average	1.001	average	0.943421	average
390	474.571	366.667	460.317	8.68833	9.53624	8.42033	8.74762	8.289	9.10119	1.11	1.27771	1.03183	1.08968	1.04818	1.05117	1.01584	0.964519	1.06364	1.0325
530.556	coefficient of variation	533.333	coefficient of variation	10.403	coefficient of variation	9.3897	coefficient of variation	8.92233	coefficient of variation	1.434	coefficient of variation	1.10792	coefficient of variation	1.16595	coefficient of variation	1.05238	coefficient of variation	0.994792	coefficient of variation
488.889	0.123207	500	0.123754	9.622	0.0603049	8.992	0.0404651	10	0.0720282	1.343	0.0861395	1.07006	0.0317895	0.9622	0.0769635	0.8992	0.0674661	0.977778	0.0591003
482.667	SE	433.333	SE	9.26667	SE	8.588	SE	9.778	SE	1.228	SE	1.07902	SE	0.947706	SE	0.878298	SE	1.11385	SE
535.111	22.0998	500	21.5312	10.0617	0.21736	8.81	0.133789	8.97267	0.247772	1.254	0.0415994	1.14207	0.0130928	1.12137	0.030578	0.981871	0.0245951	1.07022	0.0230638
Ji an
FTW		FV		FSD		FHD		FVD		PT		FSD/FHD		FSD/FVD		FHD/FVD		FTW/FVD
650.667	71.79	655.556	69.3429	10.1243	0.46027	9.42433	0.410386	9.39867	0.562113	1.227	0.295413	1.07428	0.0177437	1.07721	0.0547724	1.00273	0.0424493	0.992542	0.0197417
606.667	average	577.778	average	9.798	average	8.959	average	9.28967	average	1.441	average	1.09365	average	1.05472	average	0.964405	average	1.05	average
571.444	608.717	566.667	586.433	9.89233	9.77097	9.17333	9.07877	8.96367	9.36112	1.45778	1.27808	1.07838	1.07659	1.1036	1.04581	1.02339	0.969547	1.00843	1.03841
664	coefficient of variation	633.333	coefficient of variation	9.539	coefficient of variation	8.694	coefficient of variation	8.451	coefficient of variation	1.359	coefficient of variation	1.09719	coefficient of variation	1.12874	coefficient of variation	1.02875	coefficient of variation	1.04842	coefficient of variation
592.333	0.117937	565.556	0.118245	9.602	0.0471059	9.047	0.0452028	9.98133	0.0600477	1.098	0.231137	1.06135	0.0164814	0.961996	0.0523731	0.906392	0.0437826	1.04735	0.0190115
641.667	SE	608.889	SE	10.0497	SE	9.20517	SE	9.01103	SE	1.172	SE	1.09174	SE	1.11526	SE	1.02154	SE	1.05383	SE
730.222	16.4698	698.889	15.9083	10.5397	0.105593	9.66345	0.094149	9.70897	0.128958	1.305	0.0677723	1.09067	0.00407068	1.08556	0.0125657	0.995312	0.00973854	1.04483	0.00452905
514.333		482.222		9.27733		8.62233		8.75733		1.035		1.07597		1.05938		0.984584		1.06659
638.556		622.222		9.78138		9.06966		9.24517		0.987		1.07847		1.058		0.981015		1.02625
512.889		488.889		8.99414		8.40966		8.29379		1.188		1.0695		1.08444		1.01397		1.04909
575.73		555.56		9.39		8.74		8.77		1.09		1.08		1.07		0.96		1.04
556.222		547.778		10.0927		9.19033		9.51333		1.141		1.09818		1.0609		0.966048		1.01542
642.889		601.111		10.1203		9.36033		10.4607		1.292		1.08119		0.967465		0.894812		1.0695
563.222		535.556		9.74		9.20667		9.76733		2.34778		1.05793		0.997202		0.942598		1.05166
673.333		645.556		10.4227		9.42267		9.52167		1.05		1.10613		1.09463		0.989603		1.04303
703.111		681.111		10.238		9.83533		10.0893		1.441		1.04094		1.01474		0.974825		1.0323
530		511.111		9.18967		8.758		9.486		1.192		1.04929		0.968761		0.923255		1.03696
487.556		481.111		8.93467		8.30467		9.313		1.137		1.07586		0.959376		0.891728		1.01339
710.778		683.333		9.92267		9.41067		9.83933		1.323		1.05441		1.00847		0.956433		1.04016
pinxiang
FTW		FV		FSD		FHD		FVD		PT		FSD/FHD		FSD/FVD		FHD/FVD		FTW/FVD
477.778	132.418	444.444	131.036	8.515	0.710917	8.15233	0.679654	8.608	0.567619	1.062	0.259642	1.04449	0.0338942	0.989196	0.0527324	0.947065	0.0485849	1.075	0.0205769
591.333	average	566.667	average	9.401	average	8.60933	average	10.0793	average	1.18222	average	1.09195	average	0.932701	average	0.854157	average	1.04353	average
686.222	548.222	666.667	526.364	9.64667	9.61725	8.67933	8.86626	8.95967	9.26731	1.36	1.09659	1.11145	1.08547	1.07668	1.03814	0.968712	0.956831	1.02933	1.04398
474.556	coefficient of variation	445.556	coefficient of variation	9.38	coefficient of variation	8.928	coefficient of variation	9.395	coefficient of variation	1.483	coefficient of variation	1.05063	coefficient of variation	0.998403	coefficient of variation	0.950293	coefficient of variation	1.06509	coefficient of variation
421.667	0.24154	417.778	0.248945	8.37714	0.073921	7.32048	0.0766562	8.21667	0.0612496	0.919	0.259642	1.14434	0.0312253	1.01953	0.050795	0.89093	0.0507769	1.00931	0.0197101
605.889	SE	580	SE	10.158	SE	9.067	SE	9.38833	SE	1.14	SE	1.12033	SE	1.08198	SE	0.965773	SE	1.04464	SE
624.667	39.9254	596.667	39.5088	10.1853	0.21435	9.37133	0.204923	9.06867	0.171144	1.332	0.0782851	1.08686	0.0102195	1.12313	0.0158994	1.03337	0.0146489	1.04693	0.00620418
707.444		692.222		10.4572		9.39483		9.71586		0.76		1.11308		1.07631		0.966958		1.02199
557.333		540		10.4662		9.79476		9.94476		0.85		1.06855		1.05243		0.984917		1.0321
253.667		236.667		9.32286		8.92714		8.96714		0.704286		1.04433		1.03967		0.995539		1.07183
629.889		603.333		9.88033		9.28433		9.597		1.27		1.06419		1.02952		0.96742		1.04401
xinyu
FTW		FV		FSD		FHD		FVD		PT		FSD/FHD		FSD/FVD		FHD/FVD		FTW/FVD
529	62.0017	508.889	68.7543	9.14536	0.458514	8.78607	0.264184	9.07321	0.250229	1.092	0.283268	1.04089	0.020869	1.00795	0.0314438	0.968353	0.0164302	1.03952	0.0129618
624.333	average	596.667	average	9.94533	average	9.256	average	9.21233	average	1.547	average	1.07447	average	1.07957	average	1.00474	average	1.04637	average
475.111	539.75	461.111	522.222	9.06833	9.27122	8.702	8.86378	8.69633	8.93252	1.501	1.282	1.0421	1.04553	1.04278	1.03765	1.00065	0.992374	1.03036	1.04434
530.556	coefficient of variation	500	coefficient of variation	8.92586	coefficient of variation	8.71103	coefficient of variation	8.74821	coefficient of variation	0.988	coefficient of variation	1.02466	coefficient of variation	1.02031	coefficient of variation	0.99575	coefficient of variation	1.06111	coefficient of variation
	0.114871		0.131657		0.0494556		0.0298049		0.0280132		0.220958		0.0199602		0.0303029		0.0165565		0.0124114
	SE		SE		SE		SE		SE		SE		SE		SE		SE		SE
	31.0008		34.3772		0.229257		0.132092		0.125114		0.141634		0.0104345		0.0157219		0.00821512		0.00648088
ganzhou
FTW		FV		FSD		FHD		FVD		PT		FSD/FHD		FSD/FVD		FHD/FVD		FTW/FVD
531.222	94.1235	516.667	92.64	9.36833	0.634024	9.008	0.587808	9.14033	0.558778	1.235	0.278113	1.04	0.029225	1.02494	0.0489441	0.985522	0.0429364	1.02817	0.0483504
542.333	average	506.667	average	10.012	average	9.36067	average	9.40233	average	1.529	average	1.06958	average	1.06484	average	0.995568	average	1.07039	average
702.444	565.054	675.556	544.086	10.8247	9.54579	10.366	8.81431	10.2827	9.25381	1.273	1.13099	1.04425	1.08335	1.05271	1.03228	1.0081	0.953089	1.0398	1.03985
554.444	coefficient of variation	541.111	coefficient of variation	10.187	coefficient of variation	9.477	coefficient of variation	9.47167	coefficient of variation	1.37	coefficient of variation	1.07492	coefficient of variation	1.07552	coefficient of variation	1.00056	coefficient of variation	1.02464	coefficient of variation
602.111	0.166574	558.889	0.170267	9.5575	0.0664193	8.76964	0.0666879	9.09571	0.0603836	1.351	0.245903	1.08984	0.0269765	1.05077	0.0474137	0.964151	0.0450498	1.07734	0.0464976
623	SE	611.111	SE	10.018	SE	9.29933	SE	9.22567	SE	1.449	SE	1.07728	SE	1.08588	SE	1.00798	SE	1.01945	SE
577.333	16.9051	555.556	16.6386	9.77292	0.113874	8.84542	0.105573	9.31542	0.100359	1.225	0.0499505	1.10486	0.00524897	1.04911	0.00879062	0.949546	0.00771161	1.0392	0.00868399
607.889		588.889		9.326		8.40567		8.83167		1.283		1.10949		1.05597		0.951764		1.03226
445.222		422.222		8.56103		8.09067		9.69267		1.06		1.05814		0.883249		0.83472		1.05447
467.444		455.556		9.02333		8.419		8.991		1.168		1.07178		1.0036		0.936381		1.0261
490.667		488.889		9.148		8.544		9.45067		1.193		1.07069		0.967974		0.904063		1.00364
453.667		466.667		8.75		7.99333		8.778		1.09444		1.09466		0.99681		0.91061		0.972143
504.667		466.667		8.90933		8.13333		8.76833		0.936		1.09541		1.01608		0.92758		1.08143
482.222		453.333		8.7064		7.81667		8.5428		0.913		1.11383		1.01915		0.915001		1.06373
543.889		508.889		9.08286		8.20464		8.50429		0.987		1.10704		1.06803		0.964766		1.06878
619.222		593.333		9.663		8.71833		9.135		1.122		1.10835		1.0578		0.954388		1.04363
501.333		492.222		8.90926		8.39444		8.71778		0.888		1.06133		1.02196		0.962911		1.01851
610.667		572.222		10.068		8.718		9.11333		0.521111		1.15485		1.10475		0.95662		1.06718
720.778		700		9.70455		8.82182		9.54545		0.776		1.10006		1.01667		0.92419		1.02968
609.222		572.222		10.1203		9.12552		8.6031		0.735		1.10902		1.17636		1.06072		1.06466
562.333		600		9.55133		9.12267		9.596		1.277		1.04699		0.995345		0.950674		0.937222
441.222		425.556		9.18367		8.61233		9.036		1.371		1.06634		1.01634		0.953113		1.03681
503.556		500		9.27233		8.82567		9.29067		1.494		1.05061		0.998027		0.94995		1.00711
591.667		572.222		9.85		9.30933		9.749		1.148		1.05808		1.01036		0.954901		1.03398
707.444		583.333		9.68733		8.68067		9.69069		1.185		1.11597		0.999654		0.895774		1.21276
753.444		694.444		10.408		9.459		10.0433		1.384		1.10033		1.03631		0.941819		1.08496
755.778		811.111		10.7587		9.87933		10.4247		1.473		1.08901		1.03204		0.947688		0.931781
619.444		600		10.397		9.27867		10.3963		1.302		1.12053		1.00006		0.892494		1.03241
501.444		477.778		9.50533		9.18133		9.09433		1.107		1.03529		1.04519		1.00957		1.04953
408.667		388.889		8.22467		7.91467		8.152		0.401		1.03917		1.00891		0.970886		1.05086
481.889		466.667		9.36857		8.46857		8.78714		0.81		1.10628		1.06617		0.963746		1.03262
