# Supplementary material for: Variation of fruit phenotypic traits of Cinnamomum camphora from 11 provenances in China
Source: PLoS One. 2026 May 20;21(5):e0319877. doi: 10.1371/journal.pone.0319877 (PMC13189353; doi:10.1371/journal.pone.0319877)
Supplement: S2 File — (XLSX) [file pone.0319877.s002.xlsx]

## Sheet: Sheet1
provenance	Longitude	Latitude	FTW	FV	FSD	FHD	FVD	PT	FSD/FHD	FSD/FVD	FHD/FVD	FTW/FVD
JX	116.037	28.4179	562.444	550	9.90733	8.819	9.43267	1.1	1.12341	1.05032	0.934942	1.02263
JX	116.13	28.393	545.889	533.333	9.51767	8.75567	9.32467	1.255	1.08703	1.0207	0.938979	1.02354
JX	116.179	28.4209	512.444	488.889	8.83167	8.26467	8.60433	1.28	1.06861	1.02642	0.960524	1.04818
JX	116.195	28.366	522.889	497.778	8.96967	7.65567	8.73167	1.123	1.17164	1.02726	0.87677	1.05045
NC	115.781	28.7172	295.889	272.222	7.17767	6.62	6.99133	0.605	1.08424	1.02665	0.946887	1.08694
NC	116.113	28.5401	482	483.333	9.74167	8.92733	9.35333	0.864	1.09122	1.04152	0.954455	0.997241
NC	116.136	28.5454	499	455.556	9.345	8.36633	8.882	0.649	1.11698	1.05213	0.941943	1.09537
YT	117.187	28.2803	431.778	411.111	8.47967	7.634	8.07233	1.021	1.11078	1.05046	0.945699	1.05027
YT	117.221	28.2762	460.889	433.333	9.086	8.31833	8.393	1.083	1.09229	1.08257	0.991104	1.06359
YT	116.914	28.2511	542.889	511.111	9.17	8.323	8.90133	0.949	1.10177	1.03018	0.935028	1.06217
HF	117.53	28.4939	423	400	8.407	7.69828	8.69333	1.251	1.09206	0.967063	0.885538	1.0575
HF	117.582	28.5016	598.556	577.778	9.48033	8.721	9.08767	1.288	1.08707	1.04321	0.959652	1.03596
HF	117.593	28.366	517.667	500	8.802	7.93567	8.26367	0.966	1.10917	1.06514	0.960308	1.03533
SR	117.839	28.3514	602.667	563.333	9.91033	9.08467	9.307	1.207	1.09089	1.06483	0.976111	1.06982
SR	117.956	28.4183	525.889	505.556	9.547	8.96067	9.03033	1.3	1.06543	1.05721	0.992285	1.04022
SR	118.118	28.5345	517.444	504.444	9.42167	8.50667	9.29967	1.342	1.10756	1.01312	0.914728	1.02577
SR	117.839	28.3514	548.444	518.889	9.439	9.085	9.30833	1.108	1.03897	1.01404	0.976007	1.05696
YS	118.27	28.8138	581.333	561.111	9.501	9.133	9.613	1.541	1.04029	0.988349	0.950068	1.03604
YS	118.287	28.7869	550	528.889	9.577	8.92843	9.76172	1.413	1.07264	0.981077	0.914637	1.03992
YS	118.386	28.576	418.444	407.778	8.97033	8.44787	9.46233	1.306	1.06185	0.948004	0.892789	1.02616
YY	117.437	28.3952	440.222	427.778	8.63167	7.99533	8.56	0.563	1.07959	1.00837	0.934034	1.02909
YY	117.416	28.3945	618.333	600	10.1357	9.22767	9.67833	1.119	1.0984	1.04725	0.953436	1.03056
YY	117.433	28.4284	547	507.778	9.70267	8.83833	9.21167	1.302	1.09779	1.0533	0.959472	1.07724
YY	117.364	28.4517	619	594.444	9.91033	9.103	10.0907	1.222	1.08869	0.982129	0.902121	1.04131
YG	116.429	28.8807	569.222	533.333	9.84233	8.78467	9.00667	1.299	1.1204	1.09278	0.975352	1.06729
YG	116.832	28.4828	569.222	533.333	9.84233	8.78467	8.97333	1.299	1.1204	1.09684	0.978975	1.06729
YG	116.832	28.4828	569.222	533.333	10.5093	9.19333	9.791	1.27	1.14315	1.07337	0.938958	1.06729
YG	116.84	28.4033	476.111	444.444	8.98567	8.149	8.94867	1.077	1.10267	1.00413	0.910638	1.07125
YG	116.674	28.4205	545.111	500	9.52	9.00933	9.41433	1.235	1.05668	1.01122	0.95698	1.09022
DX	117.804	29.1067	462.889	422.222	9.6031	8.62586	9.18276	1.599	1.11329	1.04578	0.939354	1.09632
DX	117.813	29.1065	464	433.333	9.28933	8.621	9.58767	1.517	1.07752	0.968884	0.899176	1.07077
DX	117.817	29.1055	523.667	511.111	10.0253	9.31167	9.75533	1.657	1.07664	1.02768	0.954521	1.02457
DX	117.815	29.1055	443.556	422.222	9.15	8.58167	9.52433	1.481	1.06623	0.960697	0.901025	1.05053
WN	117.076	28.7445	599.889	588.889	9.92667	9.022	9.33733	1.335	1.10027	1.06312	0.966229	1.01868
WN	117.156	28.7306	423.222	400	7.64296	7.17333	7.84519	1.235	1.06547	0.974223	0.914361	1.05806
WN	117.171	28.7506	511.556	494.444	8.78481	8.09767	8.59126	1.285	1.08287	1.01867	0.940295	1.03837
PY	116.644	29.3233	402.222	388.889	8.92767	8.51733	8.40567	1.02	1.04818	1.0621	1.01328	1.03429
PY	116.794	29.3926	382.778	377.778	8.435	7.918	8.39533	1.072	1.06529	1.00472	0.943143	1.01324
PY	116.598	29.5589	468.667	444.444	8.83767	8.59733	9.11567	1.342	1.02795	0.969503	0.943138	1.0545
PY	116.638	29.4628	506.778	500	9.24833	8.71233	9.29067	1.35889	1.06152	0.995443	0.937751	1.01356
DC	116.34	29.4886	337.333	333.333	8.75233	8.239	8.75667	1.189	1.06231	0.999505	0.940883	1.012
DC	116.187	29.4122	389.833	383.333	8.60767	8.19033	8.91267	1.196	1.05095	0.965779	0.918954	1.01696
DC	116.195	29.276	521.667	500	9.37276	8.78655	9.25	1.221	1.06672	1.01327	0.949897	1.04333
DC	116.188	29.2803	457	433.333	9.22967	8.49567	8.68467	1.138	1.0864	1.06275	0.978238	1.05462
DC	116.19	29.2787	438.222	400	8.90793	8.56345	8.72034	1.266	1.04023	1.02151	0.982008	1.09556
PZ	116.603	29.9436	385.333	400	9.27667	8.748	8.40733	1.842	1.06043	1.1034	1.04052	0.963333
PZ	116.604	29.9207	352.5	383.333	8.95433	8.442	8.97	0.675	1.06069	0.998253	0.941137	0.919565
PZ	116.671	29.6206	413.667	411.111	9.015	8.51067	8.821	0.605	1.05926	1.02199	0.964819	1.00622
HK	116.334	29.753	587.333	555.556	10.0083	9.49033	9.566	0.611	1.05458	1.04624	0.99209	1.0572
HK	116.338	29.7155	453.556	433.333	9.28	8.61933	9.16567	0.674	1.07665	1.01247	0.940393	1.04667
HK	116.362	29.6831	455.889	433.333	9.239	8.511	9.23633	0.658	1.08554	1.00029	0.92147	1.05205
HK	116.351	29.6285	486.778	466.667	9.26533	8.41133	9.32133	0.477	1.10153	0.993992	0.902374	1.0431
DA	115.688	29.327	495.111	455.556	9.10167	8.68467	9.32267	0.627	1.04802	0.976294	0.931565	1.08683
DA	115.677	29.3015	512.111	488.889	9.44517	8.63433	8.81567	0.764	1.09391	1.07141	0.979431	1.0475
DA	115.732	29.323	449	422.222	8.96	8.46767	8.989	0.608	1.05814	0.996774	0.942003	1.06342
DA	115.627	29.3422	543.667	511.111	9.82633	9.01	8.934	0.735	1.0906	1.09988	1.00851	1.0637
FX	114.947	28.8021	366.667	400	8.92233	8.52967	8.959	0.904	1.04604	0.995907	0.952078	0.916667
FX	114.991	28.7052	606.778	591.111	10.0447	9.36967	9.71233	1.057	1.07204	1.03422	0.964718	1.0265
FX	115.001	28.6759	675.667	672.222	10.1333	9.192	9.54567	1.648	1.10241	1.06156	0.96295	1.00512
FX	115.191	28.7315	470.222	438.889	9.108	8.33333	8.82433	1.325	1.09296	1.03215	0.944358	1.07139
GA	115.369	28.4381	564.778	531.111	9.27357	8.56679	9.12429	0.925	1.0825	1.01636	0.938899	1.06339
GA	115.372	28.4237	495.667	463.333	9.19167	8.11367	7.88	0.612	1.13286	1.16646	1.02965	1.06978
GA	115.414	28.4103	389.333	344.444	8.21087	7.455	7.12875	0.557	1.10139	1.1518	1.04577	1.13032
GA	115.369	28.3959	685.778	635.556	9.48565	8.88652	8.8987	1.051	1.06742	1.06596	0.998632	1.07902
SG	114.938	28.2948	495.778	463.333	10.505	9.758	9.76267	1.36	1.07655	1.07604	0.999522	1.07002
SG	114.936	28.3153	686.667	664.444	10.517	9.73133	9.75567	1.145	1.08074	1.07804	0.997506	1.03344
SG	114.952	28.2779	704.333	675.556	10.8713	9.38467	9.83633	1.042	1.15841	1.10522	0.954082	1.0426
SG	114.924	28.2342	517.889	480	9.28467	8.61533	8.79767	1.195	1.07769	1.05536	0.979275	1.07894
WZ	114.456	28.0539	518.444	488.889	8.872	7.546	8.189	0.704	1.17572	1.0834	0.92148	1.06045
WZ	114.483	28.0819	536.556	500	8.98087	8.03435	7.96478	1.226	1.11781	1.12757	1.00873	1.07311
WZ	114.438	28.1019	656.889	633.333	9.87586	8.90345	9.05414	1.295	1.10922	1.09076	0.983357	1.03719
TG	114.52	28.6582	658	666.667	10.619	9.73586	9.37552	1.627	1.09071	1.13263	1.03843	0.987
TG	114.555	28.7132	561.667	533.333	9.40393	8.56107	9.23214	0.997	1.09845	1.01861	0.927311	1.05313
TG	114.547	28.7098	469.667	466.667	9.155	8.31633	8.57933	0.906	1.10085	1.0671	0.969345	1.00643
YC	114.353	27.7587	559.556	533.333	9.92367	8.98733	9.59267	1.412	1.10418	1.03451	0.936896	1.04917
YC	114.282	27.7642	521.778	463.333	9.532	8.89667	8.624	1.177	1.07141	1.10529	1.03162	1.12614
YC	114.281	27.6957	484.111	464.444	8.96	8.08556	8.17407	0.661	1.10815	1.09615	0.989171	1.04234
YC	114.25	27.6772	631.222	601.111	9.59267	8.75267	8.77533	1.399	1.09597	1.09314	0.997417	1.05009
YC	114.26	27.6826	810.333	794.444	11.3114	10.3367	9.65857	1.338	1.0943	1.17113	1.07021	1.02
ZS	115.324	28.068	628.667	611.111	10.199	9.27133	8.906	1.348	1.10006	1.14518	1.04102	1.02873
ZS	115.302	28.1085	551.111	544.444	9.854	9.03	8.678	1.276	1.09125	1.13552	1.04056	1.01224
ZS	115.301	28.1009	562.556	544.444	9.454	8.80133	8.734	1.066	1.07416	1.08244	1.00771	1.03327
ZS	115.363	28.0504	580	555.556	9.66133	8.67933	8.93133	1.175	1.11314	1.08173	0.971785	1.044
LP	117.156	28.9465	496.444	466.667	9.57167	8.652	9.37333	1.367	1.1063	1.02116	0.923044	1.06381
LP	117.151	28.9791	398.333	422.222	9.14033	8.38133	8.373	1.208	1.09056	1.09164	1.001	0.943421
LP	117.226	28.9742	390	366.667	8.68833	8.42033	8.289	1.11	1.03183	1.04818	1.01584	1.06364
LP	117.284	29.0073	530.556	533.333	10.403	9.3897	8.92233	1.434	1.10792	1.16595	1.05238	0.994792
FL	117.505	29.4834	488.889	500	9.622	8.992	10	1.343	1.07006	0.9622	0.8992	0.977778
FL	117.538	29.4868	482.667	433.333	9.26667	8.588	9.778	1.228	1.07902	0.947706	0.878298	1.11385
FL	117.48	29.4774	535.111	500	10.0617	8.81	8.97267	1.254	1.14207	1.12137	0.981871	1.07022
SL	113.787	27.7849	477.778	444.444	8.515	8.15233	8.608	1.062	1.04449	0.989196	0.947065	1.075
SL	113.783	27.7732	591.333	566.667	9.401	8.60933	10.0793	1.18222	1.09195	0.932701	0.854157	1.04353
SL	113.821	27.6997	686.222	666.667	9.64667	8.67933	8.95967	1.36	1.11145	1.07668	0.968712	1.02933
PX	113.804	27.6434	474.556	445.556	9.38	8.928	9.395	1.483	1.05063	0.998403	0.950293	1.06509
PX	113.879	27.5734	421.667	417.778	8.37714	7.32048	8.21667	0.919	1.14434	1.01953	0.89093	1.00931
PX	113.92	27.6242	605.889	580	10.158	9.067	9.38833	1.14	1.12033	1.08198	0.965773	1.04464
PX	113.982	27.6651	624.667	596.667	10.1853	9.37133	9.06867	1.332	1.08686	1.12313	1.03337	1.04693
LX	114.06	27.6386	707.444	692.222	10.4572	9.39483	9.71586	0.76	1.11308	1.07631	0.966958	1.02199
LX	114.117	27.6339	557.333	540	10.4662	9.79476	9.94476	0.85	1.06855	1.05243	0.984917	1.0321
LX	114.134	27.6954	253.667	236.667	9.32286	8.92714	8.96714	0.704286	1.04433	1.03967	0.995539	1.07183
LX	114.025	27.6056	629.889	603.333	9.88033	9.28433	9.597	1.27	1.06419	1.02952	0.96742	1.04401
XY	114.841	27.9247	529	508.889	9.14536	8.78607	9.07321	1.092	1.04089	1.00795	0.968353	1.03952
XY	114.816	27.9253	624.333	596.667	9.94533	9.256	9.21233	1.547	1.07447	1.07957	1.00474	1.04637
XY	114.85	27.9695	475.111	461.111	9.06833	8.702	8.69633	1.501	1.0421	1.04278	1.00065	1.03036
XY	114.864	27.8836	530.556	500	8.92586	8.71103	8.74821	0.988	1.02466	1.02031	0.99575	1.06111
XJ	115.187	27.5689	650.667	655.556	10.1243	9.42433	9.39867	1.227	1.07428	1.07721	1.00273	0.992542
XJ	115.321	27.5477	606.667	577.778	9.798	8.959	9.28967	1.441	1.09365	1.05472	0.964405	1.05
XJ	115.338	27.504	571.444	566.667	9.89233	9.17333	8.96367	1.45778	1.07838	1.1036	1.02339	1.00843
XJ	115.305	27.5274	664	633.333	9.539	8.694	8.451	1.359	1.09719	1.12874	1.02875	1.04842
YF	115.353	27.3684	592.333	565.556	9.602	9.047	9.98133	1.098	1.06135	0.961996	0.906392	1.04735
YF	115.409	27.3134	641.667	608.889	10.0497	9.20517	9.01103	1.172	1.09174	1.11526	1.02154	1.05383
YF	115.436	27.3144	730.222	698.889	10.5397	9.66345	9.70897	1.305	1.09067	1.08556	0.995312	1.04483
YF	115.537	27.362	514.333	482.222	9.27733	8.62233	8.75733	1.035	1.07597	1.05938	0.984584	1.06659
JS	115.264	27.2177	638.556	622.222	9.78138	9.06966	9.24517	0.987	1.07847	1.058	0.981015	1.02625
JS	115.142	27.2944	512.889	488.889	8.99414	8.40966	8.29379	1.188	1.0695	1.08444	1.01397	1.04909
JS	115.2	27.26	575.73	555.56	9.39	8.74	8.77	1.09	1.08	1.07	0.96	1.04
WA	114.768	26.4739	556.222	547.778	10.0927	9.19033	9.51333	1.141	1.09818	1.0609	0.966048	1.01542
WA	114.842	27.5173	642.889	601.111	10.1203	9.36033	10.4607	1.292	1.08119	0.967465	0.894812	1.0695
WA	114.717	26.5867	563.222	535.556	9.74	9.20667	9.76733	2.34778	1.05793	0.997202	0.942598	1.05166
WA	114.312	26.6424	673.333	645.556	10.4227	9.42267	9.52167	1.05	1.10613	1.09463	0.989603	1.04303
YX	114.308	27.0171	703.111	681.111	10.238	9.83533	10.0893	1.441	1.04094	1.01474	0.974825	1.0323
YX	114.239	26.9485	530	511.111	9.18967	8.758	9.486	1.192	1.04929	0.968761	0.923255	1.03696
YX	114.088	27.0153	487.556	481.111	8.93467	8.30467	9.313	1.137	1.07586	0.959376	0.891728	1.01339
YX	114.149	27.0153	710.778	683.333	9.92267	9.41067	9.83933	1.323	1.05441	1.00847	0.956433	1.04016
JX	116.633	28.0133	533.778	488.889	8.49967	8.14033	8.60103	0.65	1.04414	0.988214	0.946437	1.09182
JX	116.752	27.8546	403.556	411.111	8.63621	8.375	8.38667	0.649	1.03119	1.02975	0.998609	0.981622
JX	116.645	27.3199	731.333	700	9.86833	8.84067	9.79267	1.014	1.11624	1.00773	0.902784	1.04476
NF	116.64	27.3199	562	544.444	9.02533	8.226	7.81133	0.918	1.09717	1.15542	1.05309	1.03224
NF	116.54	27.2342	468.111	466.667	9.16867	8.71133	8.97467	1.293	1.0525	1.02162	0.970658	1.0031
NF	116.607	27.1996	630.111	600	9.23172	8.66276	8.7169	1.264	1.06568	1.05906	0.993789	1.05019
LC	116.952	27.3921	446.556	433.333	8.94138	7.94138	8.46862	1.307	1.12592	1.05582	0.937742	1.03051
LC	116.945	27.4044	578.222	566.667	9.0396	8.068	9.6264	1.227	1.12043	0.939043	0.838112	1.02039
LC	116.872	27.2832	550.222	544.444	9.73379	8.87379	9.19034	0.85	1.09691	1.05913	0.965556	1.01061
LC	116.832	27.2939	535.444	544.444	9.68828	8.922	9.44867	0.971	1.08589	1.02536	0.94426	0.983469
NC	116.752	27.8546	601.222	566.667	9.59083	8.51	8.16	0.93	1.12701	1.17535	1.04289	1.06098
NC	116.616	27.5079	516.667	533.333	9.69207	9.06103	9.77172	1.097	1.06964	0.991848	0.927271	0.96875
NC	116.592	27.457	667.889	622.222	10.4083	9.44767	9.06367	1.007	1.10168	1.14836	1.04237	1.07339
NC	116.569	27.4213	631.889	588.889	8.96625	8.00042	8.12	0.837	1.12072	1.10422	0.985273	1.07302
NC	116.643	27.3717	434.889	411.111	8.36	7.528	7.57233	0.767	1.11052	1.10402	0.994145	1.05784
XG	115.245	26.5446	531.222	516.667	9.36833	9.008	9.14033	1.235	1.04	1.02494	0.985522	1.02817
XG	115.317	26.2655	542.333	506.667	10.012	9.36067	9.40233	1.529	1.06958	1.06484	0.995568	1.07039
XG	115.299	26.1638	702.444	675.556	10.8247	10.366	10.2827	1.273	1.04425	1.05271	1.0081	1.0398
XG	115.381	26.3203	554.444	541.111	10.187	9.477	9.47167	1.37	1.07492	1.07552	1.00056	1.02464
ND	115.863	26.4449	602.111	558.889	9.5575	8.76964	9.09571	1.351	1.08984	1.05077	0.964151	1.07734
ND	115.875	26.3814	623	611.111	10.018	9.29933	9.22567	1.449	1.07728	1.08588	1.00798	1.01945
ND	115.913	26.3859	577.333	555.556	9.77292	8.84542	9.31542	1.225	1.10486	1.04911	0.949546	1.0392
ND	115.975	26.4074	607.889	588.889	9.326	8.40567	8.83167	1.283	1.10949	1.05597	0.951764	1.03226
SY	114.517	25.7923	445.222	422.222	8.56103	8.09067	9.69267	1.06	1.05814	0.883249	0.83472	1.05447
SY	114.52	25.7712	467.444	455.556	9.02333	8.419	8.991	1.168	1.07178	1.0036	0.936381	1.0261
SY	114.581	25.7822	490.667	488.889	9.148	8.544	9.45067	1.193	1.07069	0.967974	0.904063	1.00364
SY	114.576	25.7806	453.667	466.667	8.75	7.99333	8.778	1.09444	1.09466	0.99681	0.91061	0.972143
NK	114.64	25.7925	504.667	466.667	8.90933	8.13333	8.76833	0.936	1.09541	1.01608	0.92758	1.08143
NK	114.691	25.8301	482.222	453.333	8.7064	7.81667	8.5428	0.913	1.11383	1.01915	0.915001	1.06373
NK	114.73	25.7767	543.889	508.889	9.08286	8.20464	8.50429	0.987	1.10704	1.06803	0.964766	1.06878
NK	114.815	25.5283	619.222	593.333	9.663	8.71833	9.135	1.122	1.10835	1.0578	0.954388	1.04363
DY	114.352	25.378	501.333	492.222	8.90926	8.39444	8.71778	0.888	1.06133	1.02196	0.962911	1.01851
DY	114.334	25.3569	610.667	572.222	10.068	8.718	9.11333	0.521111	1.15485	1.10475	0.95662	1.06718
DY	114.352	25.378	720.778	700	9.70455	8.82182	9.54545	0.776	1.10006	1.01667	0.92419	1.02968
DY	114.356	25.4119	609.222	572.222	10.1203	9.12552	8.6031	0.735	1.10902	1.17636	1.06072	1.06466
DN	115.037	24.7331	562.333	600	9.55133	9.12267	9.596	1.277	1.04699	0.995345	0.950674	0.937222
DN	115.119	24.793	441.222	425.556	9.18367	8.61233	9.036	1.371	1.06634	1.01634	0.953113	1.03681
DN	115.109	24.7678	503.556	500	9.27233	8.82567	9.29067	1.494	1.05061	0.998027	0.94995	1.00711
DN	115.114	24.7555	591.667	572.222	9.85	9.30933	9.749	1.148	1.05808	1.01036	0.954901	1.03398
AY	115.375	25.1157	707.444	583.333	9.68733	8.68067	9.69069	1.185	1.11597	0.999654	0.895774	1.21276
AY	115.403	25.1292	753.444	694.444	10.408	9.459	10.0433	1.384	1.10033	1.03631	0.941819	1.08496
AY	115.37	25.1338	755.778	811.111	10.7587	9.87933	10.4247	1.473	1.08901	1.03204	0.947688	0.931781
AY	115.349	25.1627	619.444	600	10.397	9.27867	10.3963	1.302	1.12053	1.00006	0.892494	1.03241
XW	115.737	24.9808	501.444	477.778	9.50533	9.18133	9.09433	1.107	1.03529	1.04519	1.00957	1.04953
XW	115.732	24.9451	408.667	388.889	8.22467	7.91467	8.152	0.401	1.03917	1.00891	0.970886	1.05086
XW	115.735	24.9963	481.889	466.667	9.36857	8.46857	8.78714	0.81	1.10628	1.06617	0.963746	1.03262
