# Supplementary material for: Variation of fruit phenotypic traits of Cinnamomum camphora from 11 provenances in China
Source: PLoS One. 2026 May 20;21(5):e0319877. doi: 10.1371/journal.pone.0319877 (PMC13189353; doi:10.1371/journal.pone.0319877)
Supplement: S3 File — (XLSX) [file pone.0319877.s003.xlsx]

## Sheet: cluster analysis
	NC	-0.79356	-0.79768	-1.1545	-1.53047	-0.88827	-1.01121	1.50139	-0.36893	-0.4847	0.96314
	YT	-1.00396	-1.15499	-1.75037	-1.90085	-2.0157	-0.72782	0.88971	-0.21579	-0.31544	2.0226
	SR	-0.26288	-0.32946	-0.18621	-0.08265	0.57738	1.04342	-0.33364	-0.4455	-0.4847	0.96314
	FZ	0.53865	0.60106	-0.4469	-0.55403	-0.81311	-0.94036	0.27804	3.00014	2.98516	-1.15577
	JJ	-1.49373	-1.44413	-0.67036	-0.14999	-0.02392	-1.64886	-0.94532	-0.4455	-0.31544	-0.09631
	YC	0.89632	0.85295	1.04277	0.52342	-0.32456	0.05153	0.88971	-0.13922	-0.06155	-1.15577
	JDZ	-1.086	-0.9757	0.59587	0.3214	0.38947	1.11427	0.27804	-0.21579	-0.31544	-1.15577
	JA	1.70033	1.69372	1.45244	1.43252	1.36658	1.11427	-0.33364	-0.21579	-0.23081	-0.09631
	PX	0.44373	0.42219	0.89381	0.72544	1.02835	-0.16102	0.27804	-0.29236	-0.31544	-0.09631
	XY	0.26781	0.33456	-0.40966	0.69177	-0.2494	1.11427	-2.16868	-0.29236	-0.06155	-0.09631
	GZ	0.79329	0.79749	0.63311	0.52342	0.95319	0.05153	-0.33364	-0.36893	-0.40007	-0.09631

## Sheet: correlation
	FTW	FV	FSD	FHD	FVD	PT	FSD/FHD	FSD/FVD	FHD/FVD	FTW/FVD
	562.444	550	9.90733	8.819	9.43267	1.1	1.12341	1.05032	0.934942	1.02263
	545.889	533.333	9.51767	8.75567	9.32467	1.255	1.08703	1.0207	0.938979	1.02354
	512.444	488.889	8.83167	8.26467	8.60433	1.28	1.06861	1.02642	0.960524	1.04818
	522.889	497.778	8.96967	7.65567	8.73167	1.123	1.17164	1.02726	0.87677	1.05045
	295.889	272.222	7.17767	6.62	6.99133	0.605	1.08424	1.02665	0.946887	1.08694
	482	483.333	9.74167	8.92733	9.35333	0.864	1.09122	1.04152	0.954455	0.997241
	499	455.556	9.345	8.36633	8.882	0.649	1.11698	1.05213	0.941943	1.09537
	431.778	411.111	8.47967	7.634	8.07233	1.021	1.11078	1.05046	0.945699	1.05027
	460.889	433.333	9.086	8.31833	8.393	1.083	1.09229	1.08257	0.991104	1.06359
	542.889	511.111	9.17	8.323	8.90133	0.949	1.10177	1.03018	0.935028	1.06217
	423	400	8.407	7.69828	8.69333	1.251	1.09206	0.967063	0.885538	1.0575
	598.556	577.778	9.48033	8.721	9.08767	1.288	1.08707	1.04321	0.959652	1.03596
	517.667	500	8.802	7.93567	8.26367	0.966	1.10917	1.06514	0.960308	1.03533
	602.667	563.333	9.91033	9.08467	9.307	1.207	1.09089	1.06483	0.976111	1.06982
	525.889	505.556	9.547	8.96067	9.03033	1.3	1.06543	1.05721	0.992285	1.04022
	517.444	504.444	9.42167	8.50667	9.29967	1.342	1.10756	1.01312	0.914728	1.02577
	548.444	518.889	9.439	9.085	9.30833	1.108	1.03897	1.01404	0.976007	1.05696
	581.333	561.111	9.501	9.133	9.613	1.541	1.04029	0.988349	0.950068	1.03604
	550	528.889	9.577	8.92843	9.76172	1.413	1.07264	0.981077	0.914637	1.03992
	418.444	407.778	8.97033	8.44787	9.46233	1.306	1.06185	0.948004	0.892789	1.02616
	440.222	427.778	8.63167	7.99533	8.56	0.563	1.07959	1.00837	0.934034	1.02909
	618.333	600	10.1357	9.22767	9.67833	1.119	1.0984	1.04725	0.953436	1.03056
	547	507.778	9.70267	8.83833	9.21167	1.302	1.09779	1.0533	0.959472	1.07724
	619	594.444	9.91033	9.103	10.0907	1.222	1.08869	0.982129	0.902121	1.04131
	569.222	533.333	9.84233	8.78467	9.00667	1.299	1.1204	1.09278	0.975352	1.06729
	569.222	533.333	9.84233	8.78467	8.97333	1.299	1.1204	1.09684	0.978975	1.06729
	569.222	533.333	10.5093	9.19333	9.791	1.27	1.14315	1.07337	0.938958	1.06729
	476.111	444.444	8.98567	8.149	8.94867	1.077	1.10267	1.00413	0.910638	1.07125
	545.111	500	9.52	9.00933	9.41433	1.235	1.05668	1.01122	0.95698	1.09022
	462.889	422.222	9.6031	8.62586	9.18276	1.599	1.11329	1.04578	0.939354	1.09632
	464	433.333	9.28933	8.621	9.58767	1.517	1.07752	0.968884	0.899176	1.07077
	523.667	511.111	10.0253	9.31167	9.75533	1.657	1.07664	1.02768	0.954521	1.02457
	443.556	422.222	9.15	8.58167	9.52433	1.481	1.06623	0.960697	0.901025	1.05053
	599.889	588.889	9.92667	9.022	9.33733	1.335	1.10027	1.06312	0.966229	1.01868
	423.222	400	7.64296	7.17333	7.84519	1.235	1.06547	0.974223	0.914361	1.05806
	511.556	494.444	8.78481	8.09767	8.59126	1.285	1.08287	1.01867	0.940295	1.03837
	402.222	388.889	8.92767	8.51733	8.40567	1.02	1.04818	1.0621	1.01328	1.03429
	382.778	377.778	8.435	7.918	8.39533	1.072	1.06529	1.00472	0.943143	1.01324
	468.667	444.444	8.83767	8.59733	9.11567	1.342	1.02795	0.969503	0.943138	1.0545
	506.778	500	9.24833	8.71233	9.29067	1.35889	1.06152	0.995443	0.937751	1.01356
	337.333	333.333	8.75233	8.239	8.75667	1.189	1.06231	0.999505	0.940883	1.012
	389.833	383.333	8.60767	8.19033	8.91267	1.196	1.05095	0.965779	0.918954	1.01696
	521.667	500	9.37276	8.78655	9.25	1.221	1.06672	1.01327	0.949897	1.04333
	457	433.333	9.22967	8.49567	8.68467	1.138	1.0864	1.06275	0.978238	1.05462
	438.222	400	8.90793	8.56345	8.72034	1.266	1.04023	1.02151	0.982008	1.09556
	385.333	400	9.27667	8.748	8.40733	1.842	1.06043	1.1034	1.04052	0.963333
	352.5	383.333	8.95433	8.442	8.97	0.675	1.06069	0.998253	0.941137	0.919565
	413.667	411.111	9.015	8.51067	8.821	0.605	1.05926	1.02199	0.964819	1.00622
	587.333	555.556	10.0083	9.49033	9.566	0.611	1.05458	1.04624	0.99209	1.0572
	453.556	433.333	9.28	8.61933	9.16567	0.674	1.07665	1.01247	0.940393	1.04667
	455.889	433.333	9.239	8.511	9.23633	0.658	1.08554	1.00029	0.92147	1.05205
	486.778	466.667	9.26533	8.41133	9.32133	0.477	1.10153	0.993992	0.902374	1.0431
	495.111	455.556	9.10167	8.68467	9.32267	0.627	1.04802	0.976294	0.931565	1.08683
	512.111	488.889	9.44517	8.63433	8.81567	0.764	1.09391	1.07141	0.979431	1.0475
	449	422.222	8.96	8.46767	8.989	0.608	1.05814	0.996774	0.942003	1.06342
	543.667	511.111	9.82633	9.01	8.934	0.735	1.0906	1.09988	1.00851	1.0637
	366.667	400	8.92233	8.52967	8.959	0.904	1.04604	0.995907	0.952078	0.916667
	606.778	591.111	10.0447	9.36967	9.71233	1.057	1.07204	1.03422	0.964718	1.0265
	675.667	672.222	10.1333	9.192	9.54567	1.648	1.10241	1.06156	0.96295	1.00512
	470.222	438.889	9.108	8.33333	8.82433	1.325	1.09296	1.03215	0.944358	1.07139
	564.778	531.111	9.27357	8.56679	9.12429	0.925	1.0825	1.01636	0.938899	1.06339
	495.667	463.333	9.19167	8.11367	7.88	0.612	1.13286	1.16646	1.02965	1.06978
	389.333	344.444	8.21087	7.455	7.12875	0.557	1.10139	1.1518	1.04577	1.13032
	685.778	635.556	9.48565	8.88652	8.8987	1.051	1.06742	1.06596	0.998632	1.07902
	495.778	463.333	10.505	9.758	9.76267	1.36	1.07655	1.07604	0.999522	1.07002
	686.667	664.444	10.517	9.73133	9.75567	1.145	1.08074	1.07804	0.997506	1.03344
	704.333	675.556	10.8713	9.38467	9.83633	1.042	1.15841	1.10522	0.954082	1.0426
	517.889	480	9.28467	8.61533	8.79767	1.195	1.07769	1.05536	0.979275	1.07894
	518.444	488.889	8.872	7.546	8.189	0.704	1.17572	1.0834	0.92148	1.06045
	536.556	500	8.98087	8.03435	7.96478	1.226	1.11781	1.12757	1.00873	1.07311
	656.889	633.333	9.87586	8.90345	9.05414	1.295	1.10922	1.09076	0.983357	1.03719
	658	666.667	10.619	9.73586	9.37552	1.627	1.09071	1.13263	1.03843	0.987
	561.667	533.333	9.40393	8.56107	9.23214	0.997	1.09845	1.01861	0.927311	1.05313
	469.667	466.667	9.155	8.31633	8.57933	0.906	1.10085	1.0671	0.969345	1.00643
	559.556	533.333	9.92367	8.98733	9.59267	1.412	1.10418	1.03451	0.936896	1.04917
	521.778	463.333	9.532	8.89667	8.624	1.177	1.07141	1.10529	1.03162	1.12614
	484.111	464.444	8.96	8.08556	8.17407	0.661	1.10815	1.09615	0.989171	1.04234
	631.222	601.111	9.59267	8.75267	8.77533	1.399	1.09597	1.09314	0.997417	1.05009
	810.333	794.444	11.3114	10.3367	9.65857	1.338	1.0943	1.17113	1.07021	1.02
	628.667	611.111	10.199	9.27133	8.906	1.348	1.10006	1.14518	1.04102	1.02873
	551.111	544.444	9.854	9.03	8.678	1.276	1.09125	1.13552	1.04056	1.01224
	562.556	544.444	9.454	8.80133	8.734	1.066	1.07416	1.08244	1.00771	1.03327
	580	555.556	9.66133	8.67933	8.93133	1.175	1.11314	1.08173	0.971785	1.044
	496.444	466.667	9.57167	8.652	9.37333	1.367	1.1063	1.02116	0.923044	1.06381
	398.333	422.222	9.14033	8.38133	8.373	1.208	1.09056	1.09164	1.001	0.943421
	390	366.667	8.68833	8.42033	8.289	1.11	1.03183	1.04818	1.01584	1.06364
	530.556	533.333	10.403	9.3897	8.92233	1.434	1.10792	1.16595	1.05238	0.994792
	488.889	500	9.622	8.992	10	1.343	1.07006	0.9622	0.8992	0.977778
	482.667	433.333	9.26667	8.588	9.778	1.228	1.07902	0.947706	0.878298	1.11385
	535.111	500	10.0617	8.81	8.97267	1.254	1.14207	1.12137	0.981871	1.07022
	477.778	444.444	8.515	8.15233	8.608	1.062	1.04449	0.989196	0.947065	1.075
	591.333	566.667	9.401	8.60933	10.0793	1.18222	1.09195	0.932701	0.854157	1.04353
	686.222	666.667	9.64667	8.67933	8.95967	1.36	1.11145	1.07668	0.968712	1.02933
	474.556	445.556	9.38	8.928	9.395	1.483	1.05063	0.998403	0.950293	1.06509
	421.667	417.778	8.37714	7.32048	8.21667	0.919	1.14434	1.01953	0.89093	1.00931
	605.889	580	10.158	9.067	9.38833	1.14	1.12033	1.08198	0.965773	1.04464
	624.667	596.667	10.1853	9.37133	9.06867	1.332	1.08686	1.12313	1.03337	1.04693
	707.444	692.222	10.4572	9.39483	9.71586	0.76	1.11308	1.07631	0.966958	1.02199
	557.333	540	10.4662	9.79476	9.94476	0.85	1.06855	1.05243	0.984917	1.0321
	253.667	236.667	9.32286	8.92714	8.96714	0.704286	1.04433	1.03967	0.995539	1.07183
	629.889	603.333	9.88033	9.28433	9.597	1.27	1.06419	1.02952	0.96742	1.04401
	529	508.889	9.14536	8.78607	9.07321	1.092	1.04089	1.00795	0.968353	1.03952
	624.333	596.667	9.94533	9.256	9.21233	1.547	1.07447	1.07957	1.00474	1.04637
	475.111	461.111	9.06833	8.702	8.69633	1.501	1.0421	1.04278	1.00065	1.03036
	530.556	500	8.92586	8.71103	8.74821	0.988	1.02466	1.02031	0.99575	1.06111
	650.667	655.556	10.1243	9.42433	9.39867	1.227	1.07428	1.07721	1.00273	0.992542
	606.667	577.778	9.798	8.959	9.28967	1.441	1.09365	1.05472	0.964405	1.05
	571.444	566.667	9.89233	9.17333	8.96367	1.45778	1.07838	1.1036	1.02339	1.00843
	664	633.333	9.539	8.694	8.451	1.359	1.09719	1.12874	1.02875	1.04842
	592.333	565.556	9.602	9.047	9.98133	1.098	1.06135	0.961996	0.906392	1.04735
	641.667	608.889	10.0497	9.20517	9.01103	1.172	1.09174	1.11526	1.02154	1.05383
	730.222	698.889	10.5397	9.66345	9.70897	1.305	1.09067	1.08556	0.995312	1.04483
	514.333	482.222	9.27733	8.62233	8.75733	1.035	1.07597	1.05938	0.984584	1.06659
	638.556	622.222	9.78138	9.06966	9.24517	0.987	1.07847	1.058	0.981015	1.02625
	512.889	488.889	8.99414	8.40966	8.29379	1.188	1.0695	1.08444	1.01397	1.04909
	575.73	555.56	9.39	8.74	8.77	1.09	1.08	1.07	0.96	1.04
	556.222	547.778	10.0927	9.19033	9.51333	1.141	1.09818	1.0609	0.966048	1.01542
	642.889	601.111	10.1203	9.36033	10.4607	1.292	1.08119	0.967465	0.894812	1.0695
	563.222	535.556	9.74	9.20667	9.76733	2.34778	1.05793	0.997202	0.942598	1.05166
	673.333	645.556	10.4227	9.42267	9.52167	1.05	1.10613	1.09463	0.989603	1.04303
	703.111	681.111	10.238	9.83533	10.0893	1.441	1.04094	1.01474	0.974825	1.0323
	530	511.111	9.18967	8.758	9.486	1.192	1.04929	0.968761	0.923255	1.03696
	487.556	481.111	8.93467	8.30467	9.313	1.137	1.07586	0.959376	0.891728	1.01339
	710.778	683.333	9.92267	9.41067	9.83933	1.323	1.05441	1.00847	0.956433	1.04016
	533.778	488.889	8.49967	8.14033	8.60103	0.65	1.04414	0.988214	0.946437	1.09182
	403.556	411.111	8.63621	8.375	8.38667	0.649	1.03119	1.02975	0.998609	0.981622
	731.333	700	9.86833	8.84067	9.79267	1.014	1.11624	1.00773	0.902784	1.04476
	562	544.444	9.02533	8.226	7.81133	0.918	1.09717	1.15542	1.05309	1.03224
	468.111	466.667	9.16867	8.71133	8.97467	1.293	1.0525	1.02162	0.970658	1.0031
	630.111	600	9.23172	8.66276	8.7169	1.264	1.06568	1.05906	0.993789	1.05019
	446.556	433.333	8.94138	7.94138	8.46862	1.307	1.12592	1.05582	0.937742	1.03051
	578.222	566.667	9.0396	8.068	9.6264	1.227	1.12043	0.939043	0.838112	1.02039
	550.222	544.444	9.73379	8.87379	9.19034	0.85	1.09691	1.05913	0.965556	1.01061
	535.444	544.444	9.68828	8.922	9.44867	0.971	1.08589	1.02536	0.94426	0.983469
	601.222	566.667	9.59083	8.51	8.16	0.93	1.12701	1.17535	1.04289	1.06098
	516.667	533.333	9.69207	9.06103	9.77172	1.097	1.06964	0.991848	0.927271	0.96875
	667.889	622.222	10.4083	9.44767	9.06367	1.007	1.10168	1.14836	1.04237	1.07339
	631.889	588.889	8.96625	8.00042	8.12	0.837	1.12072	1.10422	0.985273	1.07302
	434.889	411.111	8.36	7.528	7.57233	0.767	1.11052	1.10402	0.994145	1.05784
	531.222	516.667	9.36833	9.008	9.14033	1.235	1.04	1.02494	0.985522	1.02817
	542.333	506.667	10.012	9.36067	9.40233	1.529	1.06958	1.06484	0.995568	1.07039
	702.444	675.556	10.8247	10.366	10.2827	1.273	1.04425	1.05271	1.0081	1.0398
	554.444	541.111	10.187	9.477	9.47167	1.37	1.07492	1.07552	1.00056	1.02464
	602.111	558.889	9.5575	8.76964	9.09571	1.351	1.08984	1.05077	0.964151	1.07734
	623	611.111	10.018	9.29933	9.22567	1.449	1.07728	1.08588	1.00798	1.01945
	577.333	555.556	9.77292	8.84542	9.31542	1.225	1.10486	1.04911	0.949546	1.0392
	607.889	588.889	9.326	8.40567	8.83167	1.283	1.10949	1.05597	0.951764	1.03226
	445.222	422.222	8.56103	8.09067	9.69267	1.06	1.05814	0.883249	0.83472	1.05447
	467.444	455.556	9.02333	8.419	8.991	1.168	1.07178	1.0036	0.936381	1.0261
	490.667	488.889	9.148	8.544	9.45067	1.193	1.07069	0.967974	0.904063	1.00364
	453.667	466.667	8.75	7.99333	8.778	1.09444	1.09466	0.99681	0.91061	0.972143
	504.667	466.667	8.90933	8.13333	8.76833	0.936	1.09541	1.01608	0.92758	1.08143
	482.222	453.333	8.7064	7.81667	8.5428	0.913	1.11383	1.01915	0.915001	1.06373
	543.889	508.889	9.08286	8.20464	8.50429	0.987	1.10704	1.06803	0.964766	1.06878
	619.222	593.333	9.663	8.71833	9.135	1.122	1.10835	1.0578	0.954388	1.04363
	501.333	492.222	8.90926	8.39444	8.71778	0.888	1.06133	1.02196	0.962911	1.01851
	610.667	572.222	10.068	8.718	9.11333	0.521111	1.15485	1.10475	0.95662	1.06718
	720.778	700	9.70455	8.82182	9.54545	0.776	1.10006	1.01667	0.92419	1.02968
	609.222	572.222	10.1203	9.12552	8.6031	0.735	1.10902	1.17636	1.06072	1.06466
	562.333	600	9.55133	9.12267	9.596	1.277	1.04699	0.995345	0.950674	0.937222
	441.222	425.556	9.18367	8.61233	9.036	1.371	1.06634	1.01634	0.953113	1.03681
	503.556	500	9.27233	8.82567	9.29067	1.494	1.05061	0.998027	0.94995	1.00711
	591.667	572.222	9.85	9.30933	9.749	1.148	1.05808	1.01036	0.954901	1.03398
	707.444	583.333	9.68733	8.68067	9.69069	1.185	1.11597	0.999654	0.895774	1.21276
	753.444	694.444	10.408	9.459	10.0433	1.384	1.10033	1.03631	0.941819	1.08496
	755.778	811.111	10.7587	9.87933	10.4247	1.473	1.08901	1.03204	0.947688	0.931781
	619.444	600	10.397	9.27867	10.3963	1.302	1.12053	1.00006	0.892494	1.03241
	501.444	477.778	9.50533	9.18133	9.09433	1.107	1.03529	1.04519	1.00957	1.04953
	408.667	388.889	8.22467	7.91467	8.152	0.401	1.03917	1.00891	0.970886	1.05086
	481.889	466.667	9.36857	8.46857	8.78714	0.81	1.10628	1.06617	0.963746	1.03262
